# Supplementary material for: Human CD4+ T-Cell Clone Expansion Leads to the Expression of the Cysteine Peptidase Inhibitor Cystatin F
Source: Int J Mol Sci. 2021 Aug 5;22(16):8408. doi: 10.3390/ijms22168408 (PMC8395124; doi:10.3390/ijms22168408)
Supplement: Supplementary file 1 [file ijms-22-08408-s001.zip]

Archive with 1 entries (1 files):
- ijms-1257639-supplementary.pdf
